# Supplementary material for: Effects of Different Concentrations of AmB on the Unsaturated Phospholipid–Cholesterol Membrane Using the Langmuir Monolayer and Liposome Models
Source: Molecules. 2024 Nov 29;29(23):5659. doi: 10.3390/molecules29235659 (PMC11644019; doi:10.3390/molecules29235659)
Supplement: Supplementary file 1 [file molecules-29-05659-s001.zip]

Archive with 1 entries (1 files):
- molecules-3236506-supplementary.pdf
